# Supplementary material for: Electrospun Scaffolds as Cell Culture Substrates for the Cultivation of an In Vitro Blood–Brain Barrier Model Using Human Induced Pluripotent Stem Cells
Source: Pharmaceutics. 2022 Jun 20;14(6):1308. doi: 10.3390/pharmaceutics14061308 (PMC9231001; doi:10.3390/pharmaceutics14061308)
Supplement: Supplementary file 1 [file pharmaceutics-14-01308-s001.zip]

Archive with 1 entries (1 files):
- pharmaceutics-1774582-supplementary.pdf
